# Supplementary material for: Nitrosophilus alvini gen. nov., sp. nov., a hydrogen-oxidizing chemolithoautotroph isolated from a deep-sea hydrothermal vent in the East Pacific Rise, inferred by a genome-based taxonomy of the phylum “Campylobacterota”
Source: PLoS One. 2020 Dec 10;15(12):e0241366. doi: 10.1371/journal.pone.0241366 (PMC7728183; doi:10.1371/journal.pone.0241366)
Supplement: S1 Table — (XLSX) [file pone.0241366.s006.xlsx]

## Sheet: S1 Table
S1 Table. Genome data used in this study
GenBank accession	Species	Subspecies	Strain	Type	Assembly level
GCA_000585155.1	Aliiarcobacter faecis		AF1078	T	Scaffold
GCA_000935065.1	Arcobacter anaerophilus		IR-1		Contig
GCA_004115795.1	Arcobacter aquimarinus		CECT 8442	T	Contig
GCA_003346815.1	Arcobacter bivalviorum		LMG 26154	T	Complete
GCA_000014025.1	Arcobacter butzleri		RM4018	T	Complete
GCA_003063245.1	Arcobacter caeni		RW17-10		Contig
GCA_008000835.1	Arcobacter canalis		LMG 29148	T	Complete
GCA_008808035.1	Arcobacter cibarius		H743		Complete
GCA_004116535.1	Arcobacter cloacae		F26		Contig
GCA_001572875.1	Arcobacter cryaerophilus		L406		Scaffold
GCA_004115775.1	Arcobacter defluvii		CECT 7697	T	Contig
GCA_004116565.1	Arcobacter ebronensis		CECT 8441	T	Scaffold
GCA_003544915.1	Arcobacter ellisii		LMG 26155	T	Complete
GCA_003346755.1	Arcobacter halophilus		CCUG 53805	T	Complete
GCA_000585115.1	Arcobacter lanthieri		AF1440	T	Contig
GCA_001878855.1	Arcobacter lekithochrous		LFT 1.7	T	Contig
GCA_003544855.1	Arcobacter marinus		JCM 15502	T	Complete
GCA_003544935.1	Arcobacter molluscorum		CECT 7696	T	Complete
GCA_003346775.1	Arcobacter mytili		LMG 24559	T	Complete
GCA_000092245.1	Arcobacter nitrofigilis		DSM 7299	T	Complete
GCA_004214795.1	Arcobacter pacificus		LMG 26638	T	Complete
GCA_004299785.2	Arcobacter porcinus		CCUG 56899	T	Complete
GCA_003544835.1	Arcobacter skirrowii		CCUG 10374	T	Complete
GCA_000284235.1	Arcobacter sp.		L		Complete
GCA_001956695.1	Arcobacter sp.		LPB0137		Complete
GCA_003544815.1	Arcobacter suis		CECT 7833	T	Complete
GCA_001695395.1	Arcobacter thereius		LMG 24486	T	Scaffold
GCA_003355515.1	Arcobacter trophiarum		LMG 25534	T	Complete
GCA_004023405.1	Arcobacter venerupis		CECT 7836	T	Contig
GCA_004116625.1	Arcobacter mediterraneus		F156-34		Contig
GCA_005843985.1	Caminibacter mediatlanticus		TB-2	T	Complete
GCA_009036385.1	Campylobacter armoricus		CA639		Complete
GCA_002238335.1	Campylobacter avium		LMG 24591	T	Complete
GCA_003015205.1	Campylobacter blaseri		17S00004-5	T	Scaffold
GCA_003030205.1	Campylobacter coli		CFSAN054106		Complete
GCA_001298465.1	Campylobacter concisus		ATCC 33237	T	Complete
GCA_000597805.1	Campylobacter corcagiensis		CIT 045	T	Contig
GCA_002104335.1	Campylobacter cuniculorum		LMG 24588	T	Complete
GCA_000017465.2	Campylobacter curvus		525.92		Complete
GCA_008271385.1	Campylobacter fetus	venerealis	NCTC 10354	T	Complete
GCA_900063025.1	Campylobacter geochelonis		RC20	T	Scaffold
GCA_001190745.1	Campylobacter gracilis		ATCC 33236	T	Complete
GCA_002080395.1	Campylobacter helveticus		ATCC 51209	T	Complete
GCA_001687475.2	Campylobacter hepaticus		HV10	T	Complete
GCA_000017585.1	Campylobacter hominis		ATCC BAA-381	T	Complete
GCA_001643955.1	Campylobacter hyointestinalis	hyointestinalis	LMG 9260		Complete
GCA_000736415.1	Campylobacter iguaniorum		1485E	T	Complete
GCA_000816185.1	Campylobacter insulaenigrae		NCTC 12927	T	Complete
GCA_900637255.1	Campylobacter jejuni subsp. doylei		NCTC 11951	T	Complete
GCA_002139935.1	Campylobacter lanienae		NCTC 13004	T	Complete
GCA_000019205.1	Campylobacter lari		RM2100		Complete
GCA_000705255.1	Campylobacter mucosalis		DSM 21682	T	Contig
GCA_001705345.1	Campylobacter ornithocola		WBE38	T	Contig
GCA_000816785.1	Campylobacter peloridis		LMG 23910	T	Complete
GCA_002021925.1	Campylobacter pinnipediorum	pinnipediorum	RM17260	T	Complete
GCA_000174175.1	Campylobacter rectus		RM3267		Contig
GCA_000313615.1	Campylobacter showae		CSUNSWCD		Contig
GCA_008245005.1	Campylobacter sputorum		biovar sputorum LMG 7795	T	Complete
GCA_000816305.1	Campylobacter subantarcticus		LMG 24377	T	Complete
GCA_006864425.1	Campylobacter troglodytis		MIT 05-9149A		Contig
GCA_000620965.1	Campylobacter upsaliensis		DSM 5365	T	Scaffold
GCA_001190755.1	Campylobacter ureolyticus		RIGS 9880		Complete
GCA_008245045.1	Campylobacter volucris		LMG 24380	T	Complete
GCA_005084035.2	Cetia pacifica		TB6	T	Complete
GCA_000517565.1	Desulfurella acetivorans		A63	T	Complete
GCA_002119425.1	Desulfurella amilsii		TR1	T	Contig
GCA_900101285.1	Desulfurella multipotens		DSM 8415	T	Scaffold
GCA_000009305.1	Helicobacter acinonychis		Sheeba		Complete
GCA_001282945.1	Helicobacter ailurogastricus		ASB7	T	Scaffold
GCA_003364335.1	Helicobacter anseris		MIT 04-9362	T	Contig
GCA_003097575.1	Helicobacter apodemus		SCJK1		Complete
GCA_003364265.1	Helicobacter aurati		MIT 97-5075	T	Contig
GCA_900197685.1	Helicobacter baculiformis		427351_3		Scaffold
GCA_001999985.1	Helicobacter bilis		AAQJH		Complete
GCA_000237285.1	Helicobacter bizzozeronii		CIII-1		Chromosome
GCA_003364205.1	Helicobacter brantae		MIT 04-9366	T	Contig
GCA_003670295.1	Helicobacter burdigaliensis		CNRCH 2005/566H	T	Scaffold
GCA_000162575.1	Helicobacter canadensis		MIT 98-5491	T	Chromosome
GCA_000507865.1	Helicobacter canis		NCTC 12740		Scaffold
GCA_000259275.1	Helicobacter cetorum		MIT 99-5656	T	Complete
GCA_900638485.1	Helicobacter cholecystus		NCTC13205		Complete
GCA_000349975.1	Helicobacter cinaedi		ATCC BAA-847	T	Complete
GCA_900197855.1	Helicobacter cynogastricus		329937_4		Scaffold
GCA_003364175.1	Helicobacter equorum		MIT 12-6600		Contig
GCA_000200595.1	Helicobacter felis		ATCC 49179	T	Complete
GCA_000509365.1	Helicobacter fennelliae		MRY12-0050		Contig
GCA_003364315.1	Helicobacter ganmani		MIT 99-5101		Contig
GCA_000319205.1	Helicobacter heilmannii		ASB1.4	T	Chromosome
GCA_000007905.1	Helicobacter hepaticus		ATCC 51449	T	Complete
GCA_001602095.1	Helicobacter himalayensis		YS1	T	Complete
GCA_000763135.1	Helicobacter jaachi		MIT 09-6949	T	Contig
GCA_000762845.2	Helicobacter japonicus		MIT 01-6451	T	Contig
GCA_003670275.1	Helicobacter labetoulli		48519	T	Scaffold
GCA_000507845.1	Helicobacter macacae		MIT 99-5501	T	Scaffold
GCA_000765825.2	Helicobacter magdeburgensis		MIT 96-1001		Contig
GCA_003364255.1	Helicobacter marmotae		MIT 98-6070	T	Contig
GCA_900198605.1	Helicobacter mesocricetorum		87012_3		Scaffold
GCA_000765805.2	Helicobacter muridarum		ST1	T	Contig
GCA_900476215.1	Helicobacter mustelae		NCTC12198	T	Complete
GCA_000518225.1	Helicobacter pametensis		ATCC 51478	T	Scaffold
GCA_900638355.1	Helicobacter pullorum		NCTC13154		Complete
GCA_900478295.1	Helicobacter pylori		NCTC 11637	T	Complete
GCA_900198625.1	Helicobacter rappini		95150_3		Scaffold
GCA_000687535.1	Helicobacter rodentium		ATCC 700285	T	Contig
GCA_000762875.2	Helicobacter saguini		MIT 97-6194	T	Contig
GCA_900197655.1	Helicobacter salomonis		56878_3		Scaffold
GCA_007036205.1	Helicobacter suis		SNTW101c		Complete
GCA_000765905.2	Helicobacter trogontum		ATCC 700114	T	Contig
GCA_001460635.1	Helicobacter typhlonius		MIT 97-6810	T	Complete
GCA_003245365.1	Helicobacter valdiviensis		WBE14	T	Contig
GCA_000158455.1	Helicobacter winghamensis		ATCC BAA-430	T	Scaffold
GCA_000420385.1	Hippea alviniae		EP5-r	T	Contig
GCA_000744435.1	Hippea jasoniae		Mar08-272r	T	Contig
GCA_000194135.1	Hippea maritima		DSM 10411	T	Complete
GCA_000526195.1	Hippea sp.		KM1		Contig
GCA_003945285.1	Hydrogenimonas sp.		BAL40		Complete
GCA_003978765.1	Hydrogenimonas sp.		MAG 80		Contig
GCA_900115615.1	Hydrogenimonas thermophila		EP1-55-1	T	Scaffold
GCA_002335445.1	Lebetimonas natsushimae		HS1857	T	Contig
GCA_000523275.1	Lebetimonas sp.		JH292		Contig
GCA_000523315.1	Lebetimonas sp.		JS032		Contig
GCA_000523335.1	Lebetimonas sp.		JS138		Contig
GCA_000523355.1	Lebetimonas sp.		JS170		Contig
GCA_000522965.1	Lebetimonas sp.		JH369		Contig
GCA_000523295.1	Lebetimonas sp.		JS085		Contig
GCA_000021725.1	Nautilia profundicola		AmH	T	Complete
GCA_004006315.1	Nautilia sp.		PV-1		Complete
GCA_000186245.1	Nitratifractor salsuginis		DSM 16511	T	Complete
GCA_000010325.1	Nitratiruptor sp.		SB155-2		Complete
GCA_900176045.1	Nitratiruptor tergarcus		DSM 16512	T	Scaffold
AP022847	Nitrosphilus atlantidis		EPR55-1	T	Complete
GCA_000183725.1	Sulfuricurvum kujiense		DSM 16994	T	Complete
GCA_000747095.1	Sulfuricurvum sp.		MLSB		Scaffold
GCA_000830255.1	Sulfuricurvum sp.		PC08-66		Scaffold
GCA_004347735.1	Sulfuricurvum sp.		IAE1		Contig
GCA_000310245.1	Sulfuricurvum sp		RIFRC-1		Chromosome
GCA_000147355.1	Sulfurimonas autotrophica		DSM 16294	T	Complete
GCA_005217605.1	Sulfurimonas crateris		SN118	T	Contig
GCA_000012965.1	Sulfurimonas denitrificans		DSM 1251	T	Complete
GCA_000242915.2	Sulfurimonas gotlandica		GD1	T	Chromosome
GCA_000445475.1	Sulfurimonas hongkongensis		AST-10	T	Contig
GCA_009883775.1	Sulfurimonas sp.		CVO		Complete
GCA_009258045.1	Sulfurimonas sp.		1-1N		Complete
GCA_000597725.1	Sulfurospirillum arcachonense		DSM 9755	T	Scaffold
GCA_000813345.1	Sulfurospirillum arsenophilum		NBRC 109478	T	Contig
GCA_000265295.1	Sulfurospirillum barnesii		SES-3	T	Complete
GCA_001548055.1	Sulfurospirillum cavolei		UCH003		Complete
GCA_000024885.1	Sulfurospirillum deleyianum		DSM 6946	T	Complete
GCA_001723605.1	Sulfurospirillum halorespirans		DSM 13726	T	Complete
GCA_000568815.1	Sulfurospirillum multivorans		DSM 12446	T	Complete
GCA_001548035.1	Sulfurospirillum sp.		UCH001		Complete
GCA_000987835.1	Sulfurovum lithotrophicum		ATCC BAA-797	T	Complete
GCA_001595645.1	Sulfurovum riftiae		1812E	T	Contig
GCA_000296775.1	Sulfurovum sp.		AR		Contig
GCA_001493195.1	Sulfurovum sp.		C5		Contig
GCA_000830175.1	Sulfurovum sp.		FS08-3		Scaffold
GCA_000010345.1	Sulfurovum sp.		NBC37-1		Complete
GCA_000276965.1	Thiovulum sp.		ES		Contig
GCA_000196135.1	Wolinella succinogenes		DSM 1740	T	Complete
GCA_000021565.1	Persephonella marina		EX-H1	T	Complete
