# Supplementary material for: Nitrosophilus alvini gen. nov., sp. nov., a hydrogen-oxidizing chemolithoautotroph isolated from a deep-sea hydrothermal vent in the East Pacific Rise, inferred by a genome-based taxonomy of the phylum “Campylobacterota”
Source: PLoS One. 2020 Dec 10;15(12):e0241366. doi: 10.1371/journal.pone.0241366 (PMC7728183; doi:10.1371/journal.pone.0241366)
Supplement: S2 Table — (XLSX) [file pone.0241366.s007.xlsx]

## Sheet: S2 Table
S2 Table. gANI values between species belonging to the families Nitratiruptoraceae and Nautiliaceae
	Nitrosophilus alvini EPR55-1	"Nitratiruptor labii" HRV44	Nitratiruotor tergarcus MI55-1	Nitratiruptor sp. SB155-2	Hydrogenimonas thermophila EP1-55-1	Hydrogenimonas sp. SSM-sur55	Hydrogenimonas sp. MAG80	Hydrogenimonas sp. BAL40	Lebetimonas natsushimae	Lebetimonas sp. JH292	Lebetimonas sp. JS032	Lebetimonas sp. JS138	Lebetimonas sp. JS170	Lebetimonas sp. JH369	Lebetimonas sp. JS085	Nautilia profundicola	Nautilia sp. PV-1	Cetia pacifica	Caminibacter mediatlanticus
Nitrosophilus alvini EPR55-1
"Nitratiruptor labii" HRV44	73.85
Nitratiruotor tergarcus MI55-1	71.45	72.79
Nitratiruptor sp. SB155-2	71.315	72.61	76.13
Hydrogenimonas thermophila EP1-55-1	69.925	70.265	70.16	69.74
Hydrogenimonas sp. SSM-sur55	68.495	67.315	68.13	68.645	72.265
Hydrogenimonas sp. MAG80	69.095	69.02	69.65	69.305	77.395	73.085
Hydrogenimonas sp. BAL40	69.51	68.1	68.24	68.355	72.055	74.14	72.24
Lebetimonas natsushimae	69.96	70.58	69.315	69.695	69.24	65.73	67.92	66.655
Lebetimonas sp. JH292	69.84	70.42	69.395	69.405	68.63	65.5	67.71	66.205	82.3
Lebetimonas sp. JS032	69.68	70.375	69.31	69.72	68.57	66.02	67.835	66.155	82.285	96.41
Lebetimonas sp. JS138	69.725	70.405	69.305	69.565	68.585	65.76	67.67	66.035	82.26	96.54	98.29
Lebetimonas sp. JS170	69.78	70.415	69.415	69.67	68.705	65.935	67.865	66.095	82.24	96.45	99.05	98.9
Lebetimonas sp. JH369	69.78	70.375	69.32	69.67	68.725	65.85	67.925	66.19	82.24	96.45	98.5	99.41	99.27
Lebetimonas sp. JS085	69.79	70.445	69.435	69.69	68.73	65.855	67.855	66.115	82.23	96.44	99.05	98.89	99.98	99.26
Nautilia profundicola	69.79	70.16	69.235	69.385	69.005	66.55	68.07	66.78	76.6	76.06	76.05	75.995	76.02	76.085	76.015
Nautilia sp. PV-1	69.795	70.295	69.26	69.345	68.91	66.3	68.15	66.655	76.325	76.035	75.935	75.9	75.905	75.92	75.91	82.14
Cetia pacifica	69.57	70.42	69.365	69.28	68.57	66.98	67.46	67.045	76.475	75.9	75.82	75.775	75.775	75.805	75.765	77.29	76.77
Caminibacter mediatlanticus	69.93	71.12	70.195	69.96	69.69	67.66	68.65	67.24	78.015	77.07	76.875	76.935	76.91	76.965	76.885	76.08	75.46	77.305
