# Supplementary material for: Nitrosophilus alvini gen. nov., sp. nov., a hydrogen-oxidizing chemolithoautotroph isolated from a deep-sea hydrothermal vent in the East Pacific Rise, inferred by a genome-based taxonomy of the phylum “Campylobacterota”
Source: PLoS One. 2020 Dec 10;15(12):e0241366. doi: 10.1371/journal.pone.0241366 (PMC7728183; doi:10.1371/journal.pone.0241366)
Supplement: S3 Table — (XLSX) [file pone.0241366.s008.xlsx]

## Sheet: S3 Table
S3 Table. AF values between species belonging to the families Nitratiruptoraceae and Nautiliaceae
	Nitrosophilus alvini EPR55-1	"Nitratiruptor labii" HRV44	Nitratiruotor tergarcus MI55-1	Nitratiruptor sp. SB155-2	Hydrogenimonas thermophila EP1-55-1	Hydrogenimonas sp. SSM-sur55	Hydrogenimonas sp. MAG80	Hydrogenimonas sp. BAL40	Lebetimonas natsushimae	Lebetimonas sp. JH292	Lebetimonas sp. JS032	Lebetimonas sp. JS138	Lebetimonas sp. JS170	Lebetimonas sp. JH369	Lebetimonas sp. JS085	Nautilia profundicola	Nautilia sp. PV-1	Cetia pacifica	Caminibacter mediatlanticus
Nitrosophilus alvini EPR55-1
"Nitratiruptor labii" HRV44	0.53
Nitratiruotor tergarcus MI55-1	0.375	0.425
Nitratiruptor sp. SB155-2	0.38	0.42	0.6
Hydrogenimonas thermophila EP1-55-1	0.28	0.275	0.28	0.235
Hydrogenimonas sp. SSM-sur55	0.17	0.075	0.11	0.195	0.21
Hydrogenimonas sp. MAG80	0.195	0.195	0.25	0.235	0.55	0.375
Hydrogenimonas sp. BAL40	0.25	0.135	0.115	0.17	0.3	0.56	0.345
Lebetimonas natsushimae	0.18	0.18	0.17	0.15	0.16	0.025	0.085	0.035
Lebetimonas sp. JH292	0.18	0.17	0.14	0.145	0.14	0.025	0.065	0.045	0.73
Lebetimonas sp. JS032	0.185	0.175	0.135	0.135	0.14	0.025	0.055	0.045	0.72	0.905
Lebetimonas sp. JS138	0.175	0.175	0.14	0.14	0.145	0.025	0.055	0.045	0.735	0.92	0.955
Lebetimonas sp. JS170	0.18	0.17	0.135	0.135	0.14	0.025	0.055	0.045	0.73	0.905	0.97	0.97
Lebetimonas sp. JH369	0.175	0.17	0.135	0.135	0.14	0.025	0.055	0.045	0.715	0.9	0.95	0.955	0.975
Lebetimonas sp. JS085	0.175	0.17	0.135	0.135	0.14	0.025	0.055	0.045	0.725	0.905	0.96	0.965	0.99	0.97
Nautilia profundicola	0.2	0.185	0.155	0.15	0.145	0.05	0.085	0.07	0.57	0.555	0.54	0.555	0.545	0.535	0.545
Nautilia sp. PV-1	0.2	0.17	0.125	0.125	0.13	0.055	0.065	0.08	0.565	0.545	0.545	0.545	0.545	0.535	0.545	0.81
Cetia pacifica	0.185	0.185	0.14	0.145	0.125	0.04	0.075	0.055	0.52	0.5	0.485	0.495	0.485	0.48	0.485	0.595	0.58
Caminibacter mediatlanticus	0.155	0.2	0.195	0.14	0.195	0	0.105	0.01	0.52	0.49	0.48	0.48	0.48	0.475	0.48	0.535	0.495	0.545
