# Supplementary material for: Nitrosophilus alvini gen. nov., sp. nov., a hydrogen-oxidizing chemolithoautotroph isolated from a deep-sea hydrothermal vent in the East Pacific Rise, inferred by a genome-based taxonomy of the phylum “Campylobacterota”
Source: PLoS One. 2020 Dec 10;15(12):e0241366. doi: 10.1371/journal.pone.0241366 (PMC7728183; doi:10.1371/journal.pone.0241366)
Supplement: S4 Table — (XLSX) [file pone.0241366.s009.xlsx]

## Sheet: S4 Table
S4 Table. POCP values between species belonging to the families Nitratiruptoraceae and Nautiliaceae
	Nitrosophilus alvini EPR55-1	"Nitratiruptor labii" HRV44	Nitratiruotor tergarcus MI55-1	Nitratiruptor sp. SB155-2	Hydrogenimonas thermophila EP1-55-1	Hydrogenimonas sp. SSM-sur55	Hydrogenimonas sp. MAG80	Hydrogenimonas sp. BAL40	Lebetimonas natsushimae	Lebetimonas sp. JH292	Lebetimonas sp. JS032	Lebetimonas sp. JS138	Lebetimonas sp. JS170	Lebetimonas sp. JH369	Lebetimonas sp. JS085	Nautilia profundicola	Nautilia sp. PV-1	Cetia pacifica	Caminibacter mediatlanticus
Nitrosophilus alvini EPR55-1	100
"Nitratiruptor labii" HRV44	75.31	100
Nitratiruotor tergarcus MI55-1	70.36	70.52	99.95
Nitratiruptor sp. SB155-2	70.09	69.81	80.2	100
Hydrogenimonas thermophila EP1-55-1	57.29	56.86	53.87	54.76	99.92
Hydrogenimonas sp. SSM-sur55	60.72	56.18	59.29	59.29	61.7	100
Hydrogenimonas sp. MAG80	55.63	51.36	51.29	52.58	62.35	60.62	100
Hydrogenimonas sp. BAL40	66.37	60.25	58.87	59.97	64.95	74.82	63.75	100
Lebetimonas natsushimae	53.34	49.13	49.7	52.81	45.83	47.44	44.9	47.82	100
Lebetimonas sp. JH292	50.08	47.65	48.34	50.07	45.02	45.21	42.46	45.62	83.5	100
Lebetimonas sp. JS032	50.82	48.97	49.52	51.28	46.16	46.06	43.54	46.2	84.71	93.69	100
Lebetimonas sp. JS138	51.01	48.98	49.34	51.57	45.93	46.09	43.35	46.08	85.36	93.68	97.24	100
Lebetimonas sp. JS170	50.56	49.01	49.11	51.32	45.83	45.95	43.07	46.16	84.65	93.53	98.55	97.73	100
Lebetimonas sp. JH369	50.3	48.38	48.86	50.94	45.55	45.56	42.75	45.68	84.23	93	98.13	97.24	99.5	100
Lebetimonas sp. JS085	50.49	48.98	49.13	51.17	45.83	45.78	43.08	46.16	84.49	93.39	98.45	97.74	99.76	99.29	100
Nautilia profundicola	53.22	48.67	49.68	50.6	46.03	47.89	45.46	48.15	84	78.2	79.28	79.9	79.06	78.53	78.89	100
Nautilia sp. PV-1	51.13	48.39	47.73	49.51	46.09	46.01	42.8	47.21	81.45	76.86	78.21	78.53	78.1	77.53	77.92	89.43	100
Cetia pacifica	49.35	46.36	47.22	48.47	43.72	44.7	41.49	43.99	76.02	71.01	72.67	73.14	72.5	72.19	72.4	78.19	77.18	100
Caminibacter mediatlanticus	52.06	49.56	50.01	50.61	45.78	45.68	44.96	47.25	78.61	74.26	75.48	75.73	75.28	75.08	75.11	79.63	77.27	76.76	100
