# Supplementary material for: Nitrosophilus alvini gen. nov., sp. nov., a hydrogen-oxidizing chemolithoautotroph isolated from a deep-sea hydrothermal vent in the East Pacific Rise, inferred by a genome-based taxonomy of the phylum “Campylobacterota”
Source: PLoS One. 2020 Dec 10;15(12):e0241366. doi: 10.1371/journal.pone.0241366 (PMC7728183; doi:10.1371/journal.pone.0241366)
Supplement: S5 Table — The values of ≥94.5% are shown in red. Intra-genus similarities are highlighted in grey. (XLSX) [file pone.0241366.s010.xlsx]

## Sheet: S5 Table
S5 Table. Similarities of 16S rRNA gene sequences between species belonging to the families Campylobacteraceae, Sulfurospirillacee, Helicobacteraceae, Arcobacteraceae, Nitratiruptoraceae, and Nautiliaceae
		Helicobacter I	Helicobacter I	Helicobacter I	Helicobacter II	Helicobacter II	Helicobacter II	Helicobacter II	Helicobacter II	Helicobacter II	Helicobacter II	Helicobacter II	Helicobacter A	Helicobacter A	Helicobacter A	Helicobacter A	Helicobacter A	Helicobacter A	Helicobacter B	Helicobacter B	Helicobacter B	Helicobacter C	Helicobacter C	Helicobacter C	Helicobacter C	Helicobacter C	Helicobacter C	Helicobacter C	Helicobacter C	Psuedoheliccobacter	Psuedoheliccobacter	Psuedoheliccobacter	Psuedoheliccobacter	Psuedoheliccobacter	Psuedoheliccobacter	Psuedoheliccobacter	Psuedoheliccobacter	Psuedoheliccobacter	Helicobacter E	Helicobacter E	Helicobacter E	Helicobacter F	Helicobacter F	Helicobacter G	Helicobacter G	Wolinella	Campylobacter	Campylobacter	Campylobacter
Clade	Species name	NR_025940.1 Helicobacter acinonychis	NR_074476.2 Helicobacter cetorum MIT 99-5656 from genome	MN326691.1 Helicobacter pylori strain ATCC 43504 partial	GCA_001282945 Helicobacter_ailurogastricus_ASB7_genome	EF070342.1 Helicobacter baculiformis strain M50	NR_026372.1 Helicobacter bizzozeronii CCUG 35545	NR_043457.1 Helicobacter cynogastricus strain JKM4	FQ670179.2 Helicobacter felis ATCC 49179 genome	NR_117866.1 Helicobacter heilmannii strain ASB1	U89351.1 Helicobacter salomonis	EF204589.1 Helicobacter suis HS1	AF297868.1 Helicobacter aurati	NG_041960.1 Helicobacter bilis strain Hb1	M80205.2 Helicobacter muridarum strain ST1	AF497807.1 Helicobacter_rappini	AF107494.1 Helicobacter saguini strain MIT 97-6194-5	U65103.1 Helicobacter trogontum	AY631945.1 Helicobacter canis strain ATCC 51401	NG_042880.1 Helicobacter fennelliae strain NCTC 11612	NG_042884.1 Helicobacter macacae strain MIT 99-5501	AF207738.1 Helicobacter cinaedi strain CCUG 33887	NR_114584.1 Helicobacter hepaticus strain ATCC 51448	NR_149209.1 Helicobacter jaachi strain MIT 09-6949	NR_149210.1 Helicobacter japonicus strain MIT 01-6451	GCA_003670275.1 Helicobacter labetoulli	GCA_000765825.2 Helicobacter magdeburgensis strain MIT 96-1001	NR_041825.1 Helicobacter marmotae strain MIT 98-6070	NG_042883.1 Helicobacter typhlonius strain MIT 97-6810	GCA_003097575.1 Helicobacter apodemus strain SCJK1	GCA_003670295.1 Helicobacter burdigaliensis CNRCH 2005/566H	NR_115104.1 Helicobacter canadensis strain CCUG 47163	NR_024836.1 Helicobacter ganmani strain CMRI H02	NR_024923.1 Helicobacter mesocricetorum strain MU97-1514	NR_043053.1 Helicobacter pullorum NCTC 12824	NR_026074.1 Helicobacter rodentium strain MIT 95-1707	NR_133761.1 Helicobacter valdiviensis strain WBE14	NR_114557.1 Helicobacter winghamensis strain NLEP 97-1090	NR_043799.1 Helicobacter brantae strain MIT 04-9366	NR_043108.1 Helicobacter cholecystus strain ATCC 700242	NR_114586.1 Helicobacter pametensis strain ATCC 51478	NR_115105.1 Helicobacter equorum strain CCUG 52199	NR_135861.1 Helicobacter himalayensis strain 80(YS1)	NR_043798.1 Helicobacter anseris strain MIT 04-9362	NR_029169.1 Helicobacter mustelae strain R85-13-6	LR134366.1 Wolinella succinogenes strain NCTC11488	EU623473.1 Campylobacter avium LMG 24591 strain 86/06	NR_118511.1 Campylobacter coli strain ATCC 33559	NR_043784.1 Campylobacter cuniculorum DSM 23162
Helicobacter I	NR_025940.1 Helicobacter acinonychis	100
Helicobacter I	NR_074476.2 Helicobacter cetorum MIT 99-5656 from genome	96.7	100
Helicobacter I	MN326691.1 Helicobacter pylori strain ATCC 43504 partial	97.01	98.08	100
Helicobacter II	GCA_001282945 Helicobacter_ailurogastricus_ASB7_genome	94.82	95.21	95.02	100
Helicobacter II	EF070342.1 Helicobacter baculiformis strain M50	94.86	95.21	94.88	98.97	100
Helicobacter II	NR_026372.1 Helicobacter bizzozeronii CCUG 35545	94.46	94.88	94.83	98.45	98.66	100
Helicobacter II	NR_043457.1 Helicobacter cynogastricus strain JKM4	94.47	94.82	94.54	98.77	98.42	98.74	100
Helicobacter II	FQ670179.2 Helicobacter felis ATCC 49179 genome	94.89	95.68	95.09	99.07	99.04	98.8	98.91	100
Helicobacter II	NR_117866.1 Helicobacter heilmannii strain ASB1	94.81	94.96	95.23	99.22	98.86	98.34	98.44	98.57	100
Helicobacter II	U89351.1 Helicobacter salomonis	94.67	95.3	94.84	98.89	98.82	99.02	99.1	99.31	98.42	100
Helicobacter II	EF204589.1 Helicobacter suis HS1	93.47	93.6	94.37	96.21	96.13	96.41	95.94	96.07	96.2	96.19	100
Helicobacter A	AF297868.1 Helicobacter aurati	92.48	93.98	93.6	91.59	91.71	91.44	91.47	91.93	91.68	91.56	90.73	100
Helicobacter A	NG_041960.1 Helicobacter bilis strain Hb1	91.66	93.69	93.76	92.44	92.25	92.08	91.9	92.6	92.58	92.09	91.57	95.97	100
Helicobacter A	M80205.2 Helicobacter muridarum strain ST1	91.91	93.53	93.26	92.26	92.13	91.88	91.76	92.19	92.41	91.78	91	96.09	96.18	100
Helicobacter A	AF497807.1 Helicobacter_rappini	92.03	93.61	93.4	92.1	91.88	91.8	91.64	92.24	92.22	91.88	91.27	95.69	99.37	96.42	100
Helicobacter A	AF107494.1 Helicobacter saguini strain MIT 97-6194-5	92.52	93.92	94.43	93.92	94.16	93.54	93.56	94.08	94.25	93.77	92.85	95.92	96.21	96.09	96.01	100
Helicobacter A	U65103.1 Helicobacter trogontum	91.56	92.8	92.79	92.03	91.89	91.58	91.63	91.96	92.25	91.74	91.03	96.06	96.39	96.21	96.06	96.07	100
Helicobacter B	AY631945.1 Helicobacter canis strain ATCC 51401	92.35	94.11	93.89	92.63	92.32	92.02	92.29	92.63	92.75	92.32	91.4	95.75	98.83	96.68	98.48	97.26	96.21	100
Helicobacter B	NG_042880.1 Helicobacter fennelliae strain NCTC 11612	92.98	93.95	94.47	93.68	93.51	92.99	93.27	93.77	93.69	93.15	93.07	97.01	95.76	95.66	96.1	96.58	96.44	96.01	100
Helicobacter B	NG_042884.1 Helicobacter macacae strain MIT 99-5501	91.99	93.32	94.75	92.85	92.96	92.56	92.6	93.08	93.42	92.65	92.36	95.59	95.2	95.4	95	95.81	95.43	95.55	95.83	100
Helicobacter C	AF207738.1 Helicobacter cinaedi strain CCUG 33887	91.76	93.5	93.68	92.31	92.23	92.09	91.86	92.47	92.59	92.07	91.72	96.03	99.22	96.03	99.76	95.76	96.23	98.33	95.91	94.81	100
Helicobacter C	NR_114584.1 Helicobacter hepaticus strain ATCC 51448	92.3	93.8	93.4	92.36	92.14	91.99	92.04	92.57	92.43	92.15	91.27	96.72	97.1	97.79	97.31	96.16	97.03	97.24	96	95.38	97.14	100
Helicobacter C	NR_149209.1 Helicobacter jaachi strain MIT 09-6949	92.07	93.31	93.43	92.69	92.8	92.29	92.28	92.83	93.04	92.6	92.62	94.66	96.02	95.27	95.72	98.12	95.37	96.5	96.35	95.56	95.87	95.44	100
Helicobacter C	NR_149210.1 Helicobacter japonicus strain MIT 01-6451	91.88	93.24	93.13	92.11	91.73	91.54	91.5	91.97	92.2	91.51	91.01	96.71	96.88	98.71	97.31	96.09	96.07	97.22	96.18	95.16	97.14	97.93	95.75	100
Helicobacter C	GCA_003670275.1 Helicobacter labetoulli	92.47	94.15	93.83	92.61	92.39	91.8	92.02	92.5	92.61	92.05	91.27	95.82	98.05	96.69	97.8	96.08	96.35	97.97	96.61	95.23	97.46	96.96	95.48	96.82	100
Helicobacter C	GCA_000765825.2 Helicobacter magdeburgensis strain MIT 96-1001	92.06	93.39	93.93	93.09	92.65	92.49	92.3	93.1	93.17	92.5	92.13	95.74	99.03	96.11	99.37	96.13	96.47	98.13	95.93	95.04	99.22	96.95	96.33	97.19	97.08	100
Helicobacter C	NR_041825.1 Helicobacter marmotae strain MIT 98-6070	92.21	93.44	93.69	93.18	93.09	92.99	92.78	93.45	93.26	93.02	92.11	95.47	96.25	96.47	96.2	96.47	95.79	95.59	96.26	96.65	96.42	96.69	96.09	96.94	95.33	96.88	100
Helicobacter C	NG_042883.1 Helicobacter typhlonius strain MIT 97-6810	91.42	92.2	92.85	92.51	92.08	92.01	91.81	92.43	92.57	92.02	91.32	96.57	96.83	97.5	97.34	95.89	96.7	97.34	95.87	91.18	96.85	97.64	95.93	98.12	96.09	97.68	96.64	100
Psuedoheliccobacter	GCA_003097575.1 Helicobacter apodemus strain SCJK1	92.27	94.22	93.98	91.17	90.97	90.83	90.68	91.39	91.28	90.95	90.6	95.88	94.85	95.13	94.76	94.38	95.43	94.58	94.99	95.39	94.68	94.96	94.24	95.59	94.67	95.23	95.52	95.19	100
Psuedoheliccobacter	GCA_003670295.1 Helicobacter burdigaliensis CNRCH 2005/566H	92.05	94.15	94.19	93.08	93.14	92.84	92.49	93.42	93.35	92.93	92.42	95.82	96.33	95	95.8	94.91	95.22	95.52	95.22	94.84	96.27	95.02	94.31	94.99	95.14	96.16	95.46	94.68	95.34	100
Psuedoheliccobacter	NR_115104.1 Helicobacter canadensis strain CCUG 47163	93	94.52	94.32	92.42	92.51	92.15	92.13	92.77	92.88	92.37	91.78	96.59	96.17	96.56	96.49	94.99	95.56	96.56	95.4	96.23	96.19	97.37	95.25	97.11	96.14	95.93	96.22	96.01	96.26	96.13	100
Psuedoheliccobacter	NR_024836.1 Helicobacter ganmani strain CMRI H02	91.79	93.82	93.98	92.35	92.35	92.42	91.95	92.49	92.94	92.28	92.62	95.14	95.35	94.17	94.93	95.26	95.07	94.73	95.74	95.43	95.27	94.5	94.93	94.45	94.73	95.35	95.71	93.91	96.98	96.54	95.85	100
Psuedoheliccobacter	NR_024923.1 Helicobacter mesocricetorum strain MU97-1514	92.51	94.25	94.42	91.45	91.52	91.29	91.19	91.52	91.95	91.37	91.37	96.13	95.5	94.38	95.13	95.44	95.42	95.07	96.48	95.84	95.42	94.49	94.72	94.38	95.29	95.66	95.07	94.49	97.68	95.85	95.91	97.11	100
Psuedoheliccobacter	NR_043053.1 Helicobacter pullorum NCTC 12824	93.71	94.65	95.16	93.64	93.63	93.2	93.25	93.91	94.03	93.56	92.51	95.95	96.48	95.46	96.35	96	96.14	96.54	96.44	96.57	96.35	95.99	95.68	95.59	96.14	96.64	96.4	95.77	95.79	96.81	98.07	96.34	96.41	100
Psuedoheliccobacter	NR_026074.1 Helicobacter rodentium strain MIT 95-1707	92.17	93.92	94.06	91.95	91.95	91.85	91.63	92.23	92.46	91.95	91.59	95.16	95.67	94.61	95.64	94.47	95.08	95.44	95.13	95.12	95.44	94.93	93.97	94.89	95.44	95.52	94.95	94.06	96.99	95.71	96.27	98.24	96.97	96.07	100
Psuedoheliccobacter	NR_133761.1 Helicobacter valdiviensis strain WBE14	91.76	93.79	93.73	92.7	92.92	92.77	92.22	93.06	92.83	92.76	92.48	95.24	96.44	94.88	95.82	94.98	95.02	95.45	94.97	94.74	96.44	95.02	94.23	94.89	95.03	96.2	95.38	94.73	94.59	99.64	95.82	96.1	95.52	96.39	95.23	100
Psuedoheliccobacter	NR_114557.1 Helicobacter winghamensis strain NLEP 97-1090	92.98	94.49	94.69	92.71	92.92	92.71	92.4	93.13	93.03	92.86	92.32	95.56	96.47	95.45	96.48	95.37	95.57	96.41	95.74	95.45	96.19	95.85	94.55	95.53	96.21	96.63	95.8	95.52	96.42	97.17	96.69	96.9	96.12	96.89	97.05	96.68	100
Helicobacter E	NR_043799.1 Helicobacter brantae strain MIT 04-9366	92.9	95.13	94.1	92.64	92.68	92.3	92.31	92.91	92.7	92.61	91.41	96.44	96.72	95.6	96.49	95.96	96	96.41	96.48	95.16	96.74	95.86	94.86	95.66	96.68	96.41	95.25	95.07	95.46	97.01	96.22	95.22	95.78	96.54	95.3	96.61	96.97	100
Helicobacter E	NR_043108.1 Helicobacter cholecystus strain ATCC 700242	93.16	95.06	94.17	93.51	93.42	93.06	93.05	93.64	93.61	93.36	91.48	96.09	96.8	96.34	96.9	95.53	95.65	96.88	95.83	95.08	96.66	96.34	94.65	96.34	97.15	96.57	95.66	95.46	95.11	96.67	96.7	95.14	95.14	96.88	95.65	96.25	97.31	98.85	100
Helicobacter E	NR_114586.1 Helicobacter pametensis strain ATCC 51478	93.01	95.22	94.39	92.88	92.98	92.7	92.6	93.15	93.01	92.98	91.7	96.66	96.77	95.63	96.53	96.01	95.84	96.32	96.39	95.51	96.74	96.11	94.65	95.63	96.81	96.38	95.83	95.26	95.62	96.73	96.81	95.7	96.25	97.22	95.56	96.4	96.6	98.82	98.47	100
Helicobacter F	NR_115105.1 Helicobacter equorum strain CCUG 52199	93.13	94.09	94.33	93.14	93.25	93.11	92.94	93.5	93.51	93.12	92.38	96.09	95.55	95.52	95.58	95.3	96.61	95.73	95.83	96.46	95.63	96.75	95.52	95.8	95.52	96.01	96.49	96.24	95.78	95.71	98.3	95.84	95.69	98	95.56	95.52	96.27	95.59	96.07	96.04	100
Helicobacter F	NR_135861.1 Helicobacter himalayensis strain 80(YS1)	92.56	93.7	93.75	93.16	93.08	92.92	92.77	93.57	93.39	93.08	92.17	95.95	95.32	95.93	95.04	95.93	95.65	95.18	96.96	96.22	95.24	95.51	96.1	95.93	94.83	95.68	97.02	95.7	95.43	94.89	96.17	95.57	95.14	96.61	94.88	94.3	95.45	94.92	95.25	95.07	96.65	100
Helicobacter G	NR_043798.1 Helicobacter anseris strain MIT 04-9362	92.62	94.99	94.1	92.29	92.33	92.15	91.96	92.63	92.33	92.25	91.27	95.68	96.41	96.54	96.21	96.11	95.93	96.74	95.43	94.7	96.27	96.41	95.2	96.47	96.27	96.1	95.66	95.93	95.66	96.13	96.42	94.65	95.14	95.99	95.02	95.96	96.62	97.76	97.35	97.43	95.73	94.85	100
Helicobacter G	NR_029169.1 Helicobacter mustelae strain R85-13-6	92.92	94.81	94.03	92.87	92.88	92.36	92.43	93	92.9	92.66	91.34	95.54	95.87	95.74	96	96.2	96.14	96.54	94.99	94.15	95.63	96.13	94.99	95.73	96.29	95.48	95.19	94.68	94.58	95.46	95.73	94.09	94.93	95.52	94.74	95.38	95.72	96.95	96.88	96.81	95.18	94.38	97.96	100
Wolinella	LR134366.1 Wolinella succinogenes strain NCTC11488	89.85	91.16	91.04	89.83	89.81	89.29	89.31	90.01	89.86	89.37	88.68	93.36	94.06	93.52	93.47	93.18	93.42	93.56	93.84	92.99	94.04	92.83	91.74	93.56	93.43	94.24	91.88	94.05	93.26	93.93	93.36	92.13	92.28	93.02	93.41	93.23	93.87	94.38	94.1	93.96	92.75	92.35	94.38	93.8	100
Campylobacter	EU623473.1 Campylobacter avium LMG 24591 strain 86/06																																														100
Campylobacter	NR_118511.1 Campylobacter coli strain ATCC 33559																																														94.18	100
Campylobacter	NR_043784.1 Campylobacter cuniculorum DSM 23162																																														95.43	95.56	100
Campylobacter	NR_115702.1 Campylobacter helveticus strain NCTC 12470																																														96.05	95.9	96.59
Campylobacter	NR_152703.1 Campylobacter hepaticus strain HV10																																														94.41	97.21	95.64
Campylobacter	NR_118519.1 Campylobacter insulaenigrae strain CCUG 48653																																														94.47	97.56	95.78
Campylobacter	NR_043599.1 Campylobacter jejuni subsp. doylei strain LMG 8843																																														94.99	98.36	96.36
Campylobacter	NR_042683.1 Campylobacter lari subsp. concheus strain 2897R																																														94.62	97.84	95.57
Campylobacter	NR_156985.1 Campylobacter ornithocola strain WBE38																																														94.48	97.47	95.71
Campylobacter	NR_042684.1 Campylobacter peloridis strain 2314BVA																																														94.85	96.86	95.93
Campylobacter	NR_115081.1 Campylobacter subantarcticus strain LMG 24377																																														94.7	97.84	95.86
Campylobacter	NR_118085.1 Campylobacter troglodytis strain MIT 05-9149																																														96.46	93.46	94.91
Campylobacter	NR_118528.1 Campylobacter upsaliensis strain NCTC 11541																																														96.97	94.85	95.93
Campylobacter	NR_116923.1 Campylobacter volucris strain LMG 24380																																														94.54	97.42	96.15
Campylobacter	GCA_009036385.1 Campylobacter armoricus strain CA639																																														95.07	97.28	96.22
Campylobacter A	NR_118512.1 Campylobacter concisus strain ATCC 33237																																														92.03	94.17	92.2
Campylobacter A	NR_043603.1 Campylobacter curvus strain ATCC 35224																																														93.03	94.92	92.85
Campylobacter A	NR_118524.1 Campylobacter mucosalis strain ATCC 43264																																														92.49	94.02	92.78
Campylobacter A	NR_156802.1 Campylobacter pinnipediorum subsp. pinnipediorum strain RM17260																																														91.66	93.28	91.9
Campylobacter A	NR_043606.1 Campylobacter rectus strain CCUG 20446B																																														91.54	93.47	91.61
Campylobacter A	NR_118526.1 Campylobacter showae strain ATCC 51146																																														91.21	92.53	91.15
Campylobacter B	MG013475.1 Campylobacter blaseri strain 17S00004-5																																														91.39	93.39	91.8
Campylobacter B	NR_133992.1 Campylobacter corcagiensis strain CIT 045																																														90.81	91.88	90.32
Campylobacter B	GCA_900063025.1 Campylobacter geochelonis strain RC20																																														91.11	91.6	91.13
Campylobacter B	NR_118516.1 Campylobacter gracilis strain ATCC 33236																																														91.74	91.71	90.8
Campylobacter B	NR_115705.1 Campylobacter hominis strain NCTC 13146																																														90.05	90.95	90.23
Campylobacter B	NR_118654.1 Campylobacter ureolyticus strain ATCC 33387																																														90.78	92.85	91.73
Campylobacter B2	NR_115701.1 Campylobacter sputorum strain LMG 7795																																														92.08	93.54	91.81
Campylobacter C	NR_118515.1 Campylobacter fetus subsp. venerealis NCTC 10354																																														93.55	94.94	93.68
Campylobacter C	NR_118518.1 Campylobacter hyointestinalis strain ATCC 35217																																														93.32	95.09	93.8
Campylobacter C	NR_134706.1 Campylobacter iguaniorum strain 1485E																																														92.71	95.35	94.28
Campylobacter C	NR_028698.1 Campylobacter lanienae NCTC 13004																																														93.49	96.38	94.67
Aliiarcobacter	GCA_000585155.1 Aliiarcobacter faecis AF1078
Aliiarcobacter	NR_043035.1 Arcobacter butzleri strain ATCC 49616
Aliiarcobacter	NR_042218.1 Arcobacter cibarius strain LMG 21996
Aliiarcobacter	NR_025905.1 Arcobacter cryaerophilus strain A 169/B
Aliiarcobacter	NR_136821.1 Arcobacter lanthieri strain AF1440
Aliiarcobacter	GCA_004299785.2 Arcobacter porcinus strain CCUG 56899
Aliiarcobacter	MG195899.1 Arcobacter skirrowii CCUG 10374 strain LMG 6621
Aliiarcobacter	NR_115195.1 Arcobacter thereius LMG 24486 strain 16389
Aliiarcobacter	NR_117024.1 Arcobacter trophiarum LMG 25534
Aliiarcobacter	NR_136421.1 Arcobacter aquimarinus strain W63
Aliiarcobacter	GCA_003063245.1 Arcobacter caeni strain RW17-10
Aliiarcobacter	NR_117570.1 Arcobacter cloacae strain SW28-13
Aliiarcobacter	NR_117919.1 Arcobacter defluvii strain SW28-11
Aliiarcobacter	NR_117105.1 Arcobacter ellisii strain F79-6
Aliiarcobacter	NR_116729.1 Arcobacter suis CECT 7833 strain F41
Aliiarcobacter	NR_117569.1 Arcobacter venerupis strain F67-11
Arcobacter	NR_102873.1 Arcobacter nitrofigilis DSM 7299
Poseidonibacter	NR_156936.1 Arcobacter lekithochrous strain LFT 1.7
Malacobacter	NR_163659.1 Arcobacter canalis strain F138-33
Malacobacter	NR_041918.1 Arcobacter halophilus strain LA31B
Malacobacter	NR_116342.1 Arcobacter marinus strain CL-S1
Malacobacter	NR_117055.1 Arcobacter molluscorum LMG 25693 strain F98-3
Malacobacter	NR_044549.1 Arcobacter mytili LMG 24559 strain F2075
Malacobacter	NR_148627.1 Arcobacter pacificus strain SW028
Haloarcobacter	NR_125549.1 Arcobacter anaerophilus strain JC84
Haloarcobacter	NR_136420.1 Arcobacter ebronensis strain F128-2
Haloarcobacter	NR_116730.1 Arcobacter bivalviorum strain F4
Haloarcobacter	GCA_004116625.1 Arcobacter mediterraneus F156-34
Sulfurospirillum	Sulfurospirillum_arcachonense_contig
Sulfurospirillum	Sulfurospirillum_arsenophilum_contig
Sulfurospirillum	Sulfurospirillum_barnesii_com
Sulfurospirillum	Sulfurospirillum_cavolei_com
Sulfurospirillum	Sulfurospirillum_deleyianum_com
Sulfurospirillum	Sulfurospirillum_halorespirans_com
Sulfurospirillum	Sulfurospirillum_multivorans_com
Lebetimonas	Lebetimonas natsushimae partial (LC210765)
Lebetimonas	LNAT_RS07000_Lebetimonas natsushimae
Lebetimonas	LNAT_RS07025_Lebetimonas natsushimae
Lebetimonas	Lebetimonas acidiphila partial (AB167820)
Nautilia	Nautilia profundicola partial (AF357197)
Nautilia	NAMH_RS00785_Nautilia profundicola
Nautilia	NAMH_RS03550_Nautilia profundicola
Nautilia	NAMH_RS07960_Nautilia profundicola
Nautilia	NAMH_RS08655_Nautilia profundicola
Nautilia	Nautilia nitratireducens partial (FJ532475)
Nautilia	Nautilia abyssi partial (AM937002)
Nautilia	Nautilia lithotrophica partial (AJ404370)
Caminibacter	Caminibacter mediatlanticus partial (AY691430)
Caminibacter	FE773_RS00165_Caminibacter mediatlanticus
Caminibacter	FE773_RS00760_Caminibacter mediatlanticus
Caminibacter	FE773_RS02030_Caminibacter mediatlanticus
Caminibacter	FE773_RS03695_Caminibacter mediatlanticus
Caminibacter	Caminibacter profundus partial (AJ535664)
Caminibacter	Caminibacter hydrogeniphilus partial (AJ309655)
Cetia	Cetia pacifica partial (KF648717)
Cetia	C6V80_RS00720_Cetia pacifica
Cetia	C6V80_RS03415_Cetia pacifica
Cetia	C6V80_RS08415_Cetia pacifica
Cetia	C6V80_RS09370_Cetia pacifica
Nitratiruptor	Nitratiruptor tergarcus partial (AB175499)
Nitratiruptor	B8779_RS02075_Nitratiruptor tergarcus
Nitratiruptor	NIS_RS02150_Nitratiruptor sp. SB155-2
Nitratiruptor	NIS_RS03585_Nitratiruptor sp. SB155-2
Nitratiruptor	NIS_RS09780_Nitratiruptor sp. SB155-2
Nitrosophilus	Nitrosophilus atlantidis partial (LC469140)
Nitrosophilus	Nitrosophilus atlantidis copy 1 from genome
Nitrosophilus	Nitrosophilus atlantidis copy 2 from genome
Nitrosophilus	Nitrosophilus atlantidis copy 3 from genome
Nitrosophilus	Nitratiruptor labii partial (LC528620)
Nitrosophilus	NIL_RS06300_Nitratiruptor labii
Nitrosophilus	NIL_RS07660_Nitratiruptor labii
Nitrosophilus	NIL_RS09865_Nitratiruptor labii
Hydrogenimonas	Hydrogenimonas thermophila partial (AB105048)
Hydrogenimonas	Hydrogenimonas urashimae copy 1 from genome
Hydrogenimonas	Hydrogenimonas urashimae copy 2 from genome
Hydrogenimonas	Hydrogenimonas urashimae copy 3 from genome
[truncated: 105 more columns]
