# Supplementary material for: Nitrosophilus alvini gen. nov., sp. nov., a hydrogen-oxidizing chemolithoautotroph isolated from a deep-sea hydrothermal vent in the East Pacific Rise, inferred by a genome-based taxonomy of the phylum “Campylobacterota”
Source: PLoS One. 2020 Dec 10;15(12):e0241366. doi: 10.1371/journal.pone.0241366 (PMC7728183; doi:10.1371/journal.pone.0241366)
Supplement: S6 Table — (XLSX) [file pone.0241366.s011.xlsx]

## Sheet: S6 Table
S6 Table. Comparison of physiological characteristics of the genus Helicobacter based on the clade classification.
	Helicobacter I	Helicobacter II	Helicobacter A	Helicobacter B	Helicobacter C	Pseudohelicobacter	Helicobacter E	Helicobacter F	Helicobacter G
Catalase	+	+	+	V	+	V	V	+	V
Oxidase	+	+	+	+	+	+	+	+	+
NO3	-	V	V	-	V	V	V	+	+
Urease	+	+	V	-	V	V	-	-	+
Indoxyl acetate	-	V	V	V	V	V	V	-	V
γ-Glutamyl transferase	+	+	+	V	-	V	-	V	V
Alkaline phosphatase	V	V	V	V	V	V	V	+	V
42ºC	V	V	V	V	V	V	+	V	+
25ºC	-	-	-	-	-	-	-	-	-
Glycine (1%)	-	-	V	V	V	V	+	-	+
Nalidixic acid	R*	R*	V	V	V	V	V	V	S
Cephalothin	S	V	R	V	V	V	V	R	R
Flagella	V	bipolar	bipolar	bipolar	V	V	V	V	bipolar
+, positive result; -, negative result; V, variable result in all the species of the cluster; R, resistant; S, susceptible.
*Include result of intermediate.
