# Supplementary material for: Nitrosophilus alvini gen. nov., sp. nov., a hydrogen-oxidizing chemolithoautotroph isolated from a deep-sea hydrothermal vent in the East Pacific Rise, inferred by a genome-based taxonomy of the phylum “Campylobacterota”
Source: PLoS One. 2020 Dec 10;15(12):e0241366. doi: 10.1371/journal.pone.0241366 (PMC7728183; doi:10.1371/journal.pone.0241366)
Supplement: S1 File — (TXT) [file pone.0241366.s012.txt]

>EPR55-1
AGAGTTTGATCCTGGCTCAGAGTGAACGCTGGCGGCGTGCTTAACACATGCAAGTCGAAC
GAGAACGGCTTTTTCCTTCGGGAAAGAGTGTCAGCTAAGTGGCGCACGGGTGAGTAATAC
ATAGCTAACCTGCCCTATAGCGGGGGATAACAGCTGGAAACGGCTGCTAATACCCTATAC
TCCTTCTCTACATAAGTAGAGTTGGGAAAGCGATATGTAGCGCTATAGGATGGGGCTGTG
GCCTATCAGCTTGTTGGTGGGGTAACGGCCTACCAAGGCTATGACGGGTAGCTGGTCTGA
GAGGATGATCAGCCACACTGGAACTGAGACACGGTCCAGACTCCTACGGGAGGCAGCAGT
GGGGAATATTGCGCAATGGGGGCAACCCTGACGCAGCAACGCCGCGTGGAGGAAGAAGGC
CTTCGGGTTGTAAACTCCTTTTCTGAGGGAAGATAATGACGGTACCTCAGGAATAAGCAC
CGGCTAACTCCGTGCCAGCAGCCGCGGTAATACGGAGGGTGCAAGCGTTACTCGGAATCA
CTGGGCGTAAAGGGCGCGTAGGCGGTTTGGTAAGTCGGGTGTGAAAGCCCACGGCTCAAC
CGTGGAACTGCATCCGAAACTGCCAGACTAGAGTTCGGAAGAGGCAGGTGGAATTGGTGG
TGTAGGGGTAAAATCCGTAGAGATCACCAGGAATACCCATTGCGAAGGCGACCTGCTGGG
ACGATACTGACGCTGAGGCGCGAAAGCGTGGGGAGCAAACAGGATTAGATACCCTGGTAG
TCCACGCCCTAAACGATGGATGCTAGTCGTTGGAGTGCCAGTCACTTCAGTGATGCAGCT
AACGCATTAAGCATCCCGCCTGGGGAGTACGGCCGCAAGGCTAAAACTCAAAGGAATAGA
CGGGGACCCGCACAAGCGGTGGAGCATGTGGTTTAATTCGAAGATACGCGAAGAACCTTA
CCTGGGCTTGACATCCCCAGAACCCTGTAGAGATACGGGGGTGCCTACTTTTGTAGGAAC
TGGGTGACAGGTGCTGCACGGCTGTCGTCAGCTCGTGTCGTGAGATGTTGGGTTAAGTCC
CGCAACGAGCGCAACCCTCGCCCTTAGTTGCTAACAGTTAGGCTGAGCACTCTAGGGGGA
CTGCCCGGGCAACCGGGAGGAAGGTGAGGATGACGTCAAGTCATCATGGCCCTTATGTCC
AGGGCGACACACGTGCTACAATGGGCAGGACAGAGAGAGGCAATACGGCGACGTGGAGCA
AATCTCTAAACCTGCTCTCAGTTCGGATTGTAGTCTGCAACTCGACTACATGAAGCTGGA
ATCGCTAGTAATCGCGGATCAGCCATGCCGCGGTGAATACGTTCCCGGGTCTTGTACTCA
CCGCCCGTCACACCATGGGAGTTGAGCTCACCCGAAGCCGGGAAGCCAACCTAATTTAGG
GGGCTACCGTCCACGGTGGGCTCAGCGACTGGGGTGAAGTCGTAACAAGGTAACCGTAGG
AGAACCTGCGGTTGGATCACCT
